# Supplementary material for: Genome-Wide Characterization and Expression Analysis of GATA Transcription Factors in Response to Methyl Jasmonate in Salvia miltiorrhiza
Source: Genes (Basel). 2022 May 4;13(5):822. doi: 10.3390/genes13050822 (PMC9140432; doi:10.3390/genes13050822)
Supplement: Supplementary file 1 [file genes-13-00822-s001.zip]

Archive with 6 entries (6 files):
- Table S1.xlsx
- Table S2.xlsx
- Table S3.xlsx
- Table S4.xls
- Table S5.xlsx
- Table S6.xlsx
