# Supplementary material for: Genome-Wide Characterization and Expression Analysis of GATA Transcription Factors in Response to Methyl Jasmonate in Salvia miltiorrhiza
Source: Genes (Basel). 2022 May 4;13(5):822. doi: 10.3390/genes13050822 (PMC9140432; doi:10.3390/genes13050822)
Supplement: Supplementary file 1 [file genes-13-00822-s001.zip › Table S1.xlsx]

## Sheet: Sheet1
	Table S1. Primers used to determine the genes expression levels of SmGATA genes by qRT-PCR.
	Primer name	Primer sequence (5′-3′)
	GWHTAOSJ001810_SmGATA01-F	AACAAGAAGAGGAGGCAGCT
	GWHTAOSJ001810_SmGATA01-R	ACTTGCTCATCAACTTGCCC
	GWHTAOSJ002474_SmGATA02-F	CTTGCCGGAAAGAAGTTGCT
	GWHTAOSJ002474_SmGATA02-R	GTTCCGGTTGAGTGCTGTTT
	GWHTAOSJ003181_SmGATA03-F	CTGTGTTGCAAGGCCAAAAC
	GWHTAOSJ003181_SmGATA03-R	TGGGTTTGTCGCTCTCAAGA
	GWHTAOSJ003568_SmGATA04-F	ATGCCTTCGTCTTCAGTGGA
	GWHTAOSJ003568_SmGATA04-R	CTAATCCCACACGCATTGCA
	GWHTAOSJ003846_SmGATA05-F	TATTTCTTGCCGGCACTGTG
	GWHTAOSJ003846_SmGATA05-R	TTCCCTTGTTTGCCCACATG
	GWHTAOSJ005423_SmGATA06-F	CTGCCTCTTTGAACCGGTTT
	GWHTAOSJ005423_SmGATA06-R	AACTGACCTTTCTTGCGCTG
	GWHTAOSJ005815_SmGATA07-F	ACTCATCCTCAACGACGTCT
	GWHTAOSJ005815_SmGATA07-R	GGCATCTGTTTTCCGCTTCT
	GWHTAOSJ006629_SmGATA08-F	TTCCTCAACCACCACCATCA
	GWHTAOSJ006629_SmGATA08-R	GAAAATCCGGCCCAATGTGT
	GWHTAOSJ007074_SmGATA09-F	GACGCTTTGCAATGCTTGTG
	GWHTAOSJ007074_SmGATA09-R	TCTTGTGCGAGTTTGAGTGC
	GWHTAOSJ009973_SmGATA10-F	AAACCAAAGTCGAAACGGGG
	GWHTAOSJ009973_SmGATA10-R	GCAGCATCATCACCAAACCA
	GWHTAOSJ010399_SmGATA11-F	TGCTTGGAAGGGGATGAAGT
	GWHTAOSJ010399_SmGATA11-R	GCAACTGGTCGAGGAAACAA
	GWHTAOSJ011022_SmGATA12-F	CCAAAACCCTCTGCAATGCT
	GWHTAOSJ011022_SmGATA12-R	ACACATTGACTGGCATCCCT
	GWHTAOSJ011718_SmGATA13-F	ACACATTGCCGGAAACTGAC
	GWHTAOSJ011718_SmGATA13-R	AGTCGAGAGCCATTCCAGTT
	GWHTAOSJ016943_SmGATA14-F	ACGGTGAAGAACGACGGTAA
	GWHTAOSJ016943_SmGATA14-R	GCACCACAAGAAAGAGCCAT
	GWHTAOSJ017596_SmGATA15-F	AACTCTGCGTCCCGTATGAT
	GWHTAOSJ017596_SmGATA15-R	TCGGGCCTTCATTCCTTGTA
	GWHTAOSJ019377_SmGATA16-F	TCCCCTAAAAGCTGCACTGA
	GWHTAOSJ019377_SmGATA16-R	TTTTCCGGCAGTTCTTTCCG
	GWHTAOSJ020008_SmGATA17-F	TGGATTACGGCGAGTTACCA
	GWHTAOSJ020008_SmGATA17-R	ATTGGCAATGCAAGCACCTC
	GWHTAOSJ022223_SmGATA18-F	ATTGGAAGAGCAACGGGAGA
	GWHTAOSJ022223_SmGATA18-R	CCATGAAATGCGACACCCAT
	GWHTAOSJ022467_SmGATA19-F	TGGGCATTTGGTAGAGACGT
	GWHTAOSJ022467_SmGATA19-R	CCACACGACAAAGCCATCAA
	GWHTAOSJ023917_SmGATA20-F	GTGCTCTCTCCGTAGATGATCT
	GWHTAOSJ023917_SmGATA20-R	ATGTCGGTGAAATCGGTGGA
	GWHTAOSJ025619_SmGATA21-F	GGGTTCGAATTTGGCCCATT
	GWHTAOSJ025619_SmGATA21-R	GTCGGCGGGTTTCTTTTTCT
	GWHTAOSJ026048_SmGATA22-F	TGGAACATACTGCCCTCCAA
	GWHTAOSJ026048_SmGATA22-R	CAGGCATTGCATAGCGACTT
	GWHTAOSJ027767_SmGATA23-F	AGCTGAAGAAACGGTGCAAG
	GWHTAOSJ027767_SmGATA23-R	ATGAGCAAGATCGCAGCATC
	GWHTAOSJ000948_SmGATA24-F	ACACATTGCCGGAAACTGAC
	GWHTAOSJ000948_SmGATA24-R	AGTCGAGAGCCATTCCAGTT
	GWHTAOSJ001280_SmGATA25-F	GACGCTTTGCAATGCTTGTG
	GWHTAOSJ001280_SmGATA25-R	TCTTGTGCGAGTTTGAGTGC
	GWHTAOSJ000210_SmGATA26-F	ACGACCCAAAGAGACGAGAA
	GWHTAOSJ000210_SmGATA26-R	GAGTGCATTGTCATGGCGAA
	GWHTAOSJ000524_SmGATA27-F	AACTCTGCGTCCCGTATGAT
	GWHTAOSJ000524_SmGATA27-R	TCGGGCCTTCATTCCTTGTA
	GWHTAOSJ000396_SmGATA28-F	ACGACCCAAAGAGACGAGAA
	GWHTAOSJ000396_SmGATA28-R	GAGTGCATTGTCATGGCGAA
