# Supplementary material for: Genome-Wide Characterization and Expression Analysis of GATA Transcription Factors in Response to Methyl Jasmonate in Salvia miltiorrhiza
Source: Genes (Basel). 2022 May 4;13(5):822. doi: 10.3390/genes13050822 (PMC9140432; doi:10.3390/genes13050822)
Supplement: Supplementary file 1 [file genes-13-00822-s001.zip › Table S2.xlsx]

## Sheet: Sheet1
	Table S2. Physical, chemical characterization and the protein location of 28 SmGATAs.
	Designate name	Gene ID	Amino acid length (aa)	MW (kD)	pI	Protein location	Potential glycosylation sites		Potential Phosphorylation sites
							N-glyc	O-glyc	Serine	Threonine	Tyrosine
	SmGATA01	GWHTAOSJ001810	128	14316.8	10.5478	nucleus	1	3	10	4	2
	SmGATA02	GWHTAOSJ002474	332	36573.3	5.3183	nucleus	3	16	20	19	4
	SmGATA03	GWHTAOSJ003181	539	59854.1	6.5555	nucleus	3	25	56	22	19
	SmGATA04	GWHTAOSJ003568	240	26569.3	10.1924	nucleus	2	14	27	7	7
	SmGATA05	GWHTAOSJ003846	297	32564	6.4987	nucleus	4	9	20	12	3
	SmGATA06	GWHTAOSJ005423	291	32099.6	6.0714	nucleus	2	7	20	14	8
	SmGATA07	GWHTAOSJ005815	330	36719.2	6.5946	nucleus	2	27	37	15	8
	SmGATA08	GWHTAOSJ006629	374	40587.8	6.4091	nucleus	2	24	32	19	8
	SmGATA09	GWHTAOSJ007074	263	28796.6	5.7463	nucleus	0	22	30	14	3
	SmGATA10	GWHTAOSJ009973	325	35656.6	8.9951	nucleus	1	20	29	18	8
	SmGATA11	GWHTAOSJ010399	590	64974.3	10.2133	nucleus	2	19	48	17	14
	SmGATA12	GWHTAOSJ011022	285	30917.7	7.5831	nucleus	2	21	29	11	5
	SmGATA13	GWHTAOSJ011718	335	35841.1	6.947	nucleus	0	25	42	22	4
	SmGATA14	GWHTAOSJ016943	113	12254.2	9.7808	Chloroplast	0	3	7	6	1
	SmGATA15	GWHTAOSJ017596	356	38060.4	6.8609	nucleus	2	18	27	18	8
	SmGATA16	GWHTAOSJ019377	139	15417.7	10.6339	nucleus	0	11	19	6	1
	SmGATA17	GWHTAOSJ020008	242	26586.8	6.9954	nucleus	1	17	26	7	5
	SmGATA18	GWHTAOSJ022223	274	29953.3	6.8223	nucleus	0	14	21	20	4
	SmGATA19	GWHTAOSJ022467	161	17404.7	10.3409	nucleus	0	13	17	10	1
	SmGATA20	GWHTAOSJ023917	229	25023.6	6.955	nucleus	1	17	18	12	6
	SmGATA21	GWHTAOSJ025619	341	37547.2	6.4968	Chloroplast	1	20	36	24	5
	SmGATA22	GWHTAOSJ026048	237	25624.2	8.396	nucleus	4	27	26	17	7
	SmGATA23	GWHTAOSJ027767	300	32783.7	9.8213	nucleus	4	22	25	13	6
	SmGATA24	GWHTAOSJ000948	335	35841.1	6.947	nucleus	0	25	42	22	4
	SmGATA25	GWHTAOSJ001280	263	28782.6	5.7463	nucleus	0	22	31	14	3
	SmGATA26	GWHTAOSJ000210	198	22635.6	9.9577	nucleus	0	7	10	8	7
	SmGATA27	GWHTAOSJ000524	356	38060.4	6.8609	nucleus	2	18	26	18	8
	SmGATA28	GWHTAOSJ000396	198	22635.6	9.9577	nucleus	0	7	10	8	7
