# Supplementary material for: Genome-Wide Characterization and Expression Analysis of GATA Transcription Factors in Response to Methyl Jasmonate in Salvia miltiorrhiza
Source: Genes (Basel). 2022 May 4;13(5):822. doi: 10.3390/genes13050822 (PMC9140432; doi:10.3390/genes13050822)
Supplement: Supplementary file 1 [file genes-13-00822-s001.zip › Table S3.xlsx]

## Sheet: Sheet1
	Table S3. Secondary structures of SmGATAs predicted using SOPMA.
	Designate	Alpha helix	Extended strand	Beta turn	Random coil
	name
	SmGATA1	0.4062	0.0625	0.0312	0.5
	SmGATA2	0.2139	0.1175	0.0572	0.6114
	SmGATA3	0.2653	0.1224	0.0297	0.5826
	SmGATA4	0.2583	0.0667	0.0333	0.6417
	SmGATA5	0.1987	0.1246	0.0404	0.6364
	SmGATA6	0.2302	0.0962	0.0447	0.6289
	SmGATA7	0.197	0.0788	0.0273	0.697
	SmGATA8	0.1818	0.1257	0.0187	0.6738
	SmGATA9	0.1673	0.1103	0.0342	0.6882
	SmGATA10	0.1631	0.0892	0.0277	0.72
	SmGATA11	0.1797	0.1322	0.0475	0.6407
	SmGATA12	0.1719	0.1544	0.0421	0.6316
	SmGATA13	0.1552	0.1015	0.0299	0.7134
	SmGATA14	0.3982	0.1239	0.0442	0.4336
	SmGATA15	0.2051	0.1152	0.0253	0.6545
	SmGATA16	0.4173	0.0576	0.0288	0.4964
	SmGATA17	0.2107	0.0992	0.0496	0.6405
	SmGATA18	0.1898	0.0584	0.0401	0.7117
	SmGATA19	0.2484	0.1056	0.0311	0.6149
	SmGATA20	0.2664	0.1004	0.0262	0.607
	SmGATA21	0.2258	0.0762	0.0264	0.6716
	SmGATA22	0.1519	0.1477	0.0127	0.6878
	SmGATA23	0.2367	0.0533	0.0233	0.6867
	SmGATA24	0.1552	0.1015	0.0299	0.7134
	SmGATA25	0.1825	0.1141	0.0304	0.673
	SmGATA26	0.2879	0.1111	0.0758	0.5253
	SmGATA27	0.2051	0.1152	0.0253	0.6545
	SmGATA28	0.2879	0.1111	0.0758	0.5253
