# Supplementary material for: Genome-Wide Characterization and Expression Analysis of GATA Transcription Factors in Response to Methyl Jasmonate in Salvia miltiorrhiza
Source: Genes (Basel). 2022 May 4;13(5):822. doi: 10.3390/genes13050822 (PMC9140432; doi:10.3390/genes13050822)
Supplement: Supplementary file 1 [file genes-13-00822-s001.zip › Table S4.xls]

## Sheet: Cis-acting element
Table S4. The cis-elements in the promoters of SmGATA genes.
Function	cis-acting elements	SmGATA01	SmGATA02	SmGATA03	SmGATA04	SmGATA05	SmGATA06	SmGATA07	SmGATA08	SmGATA09	SmGATA10	SmGATA11	SmGATA12	SmGATA13	SmGATA14	SmGATA15	SmGATA16	SmGATA17	SmGATA18	SmGATA19	SmGATA20	SmGATA21	SmGATA22	SmGATA23	SmGATA24	SmGATA25	SmGATA26	SmGATA27	SmGATA28
part of a conserved DNA module involved in light responsiveness	ATCT-motif			1	2	2		1					1		1	1				2							1	1	1
auxin-responsive element	TGA-element			1	1		5	3	3		1		1	1	1	3	1	1	1			3		1	1		1	3	1
cis-acting element involved in low-temperature responsiveness	LTR				1		3	5	2			3		2	2	4	2	1	2	5		1		2	2		1	4	1
cis-acting regulatory element involved in the MeJA-responsiveness	TGACG-motif		1	3	1		4		5		4	4	1	1	2	5	2	5	5	3	3	1	4	1	1		3	5	3
part of a light responsive element	I-box			2	3	1						3	1		1												2		2
part of a light responsive element	TCT-motif			2	1	3		2			3		2	1	2			3	5					4	1		1		1
core promoter element around -30 of transcription start	TATA-box		19	41	82	150	73	67	55		21	71	81	32	143	33	47	44	57	77	76	27	40	123	32		27	28	27
cis-acting regulatory element essential for the anaerobic induction	ARE			1	5		5	1	2			4	1	4			1	2	4	3		1	1	1	4	1	4		4
cis-acting element involved in salicylic acid responsiveness	TCA-element			7	1	1		1				1		1	2	4	1					1		2	1		2	5	2
MYBHv1 binding site	CCAAT-box		2	1	4	4		2					2		1	1	1	1	2		1		3	9			2	1	2
cis-acting element involved in the abscisic acid responsiveness	ABRE			2	3	3	2	4	3			7	3	2	5	3	1	2	3	2	3	1	7	13	2	6	8	7	8
part of a module for light response	AE-box			3	2			1				1		1					1			1			1	1	1		1
part of a light responsive element	TCCC-motif		1										1	2	1	3	2		2				1	1	2		1	3	1
MYB binding site involved in light responsiveness	MRE			1									1					2				2					2		1
gibberellin-responsive element	GARE-motif			3		1																					1		1
cis-acting regulatory element involved in light responsiveness	G-box		13	2	5	4	4	2	3			8	2	1	4	3	1	1	6	2	4	1	10	14	1	3	8	7	9
part of a conserved DNA module involved in light responsiveness	Box 4		2	2	6	4	3	3	5			1	6	1	2	4	1	5	4	12	7	6	2	1	1		4	2	4
common cis-acting element in promoter and enhancer regions	CAAT-box		12	27	24	15	15	29	27			25	20	23	22	23	12	15	19	20	17	24	20	14	23		31	19	31
light responsive element	GT1-motif				1	1	4	6				1	3		3	1	2	3			2	2	1	3			2		2
cis-acting regulatory element involved in seed-specific regulation	RY-element					1																					2		2
cis-acting regulatory element involved in the MeJA-responsiveness	CGTCA-motif		1	3	1		4		4			4	1	1	2	5	2	5	6	3	3	1	4	1	1		3	5	3
protein binding site	HD-Zip 3															1												1
enhancer-like element involved in anoxic specific inducibility	GC-motif			1	1				1			1		1				1	2	1					1			4
light responsive element	Sp1			3	1	1		1	4		1		1	1		3		2	2		2	1		2	1			3
element for maximal elicitor-mediated activation (2copies)	AT-rich sequence			1	1											2					1				2			1
cis-acting regulatory element related to meristem expression	CAT-box		2			1		2	3			2	1			2		1	1	1			2	2				2
cis-acting regulatory element involved in zein metabolism regulation	O2-site			2	3		2	1	2					1	1	2				1				1	1			3
cis-acting regulatory element	A-box		1			2	3	2					1	1	3	1	2	1			2	1			1			1
MYB binding site involved in drought-inducibility	MBS		1	4	1	1	1		1			3		1		1	1			1		4			1			1
cis-acting regulatory element involved in auxin responsiveness	AuxRR-core			2												1				1								1
part of a light responsive element	LAMP-element			1			2	2					1	1	1			1		1		2			1
part of a light responsive element	Box II		1											1										3	1
cis-acting element involved in defense and stress responsiveness	TC-rich repeats		1				1		1				2	2				1	2	1	1	1		1	2
light responsive element	3-AF1 binding site						1							1				1				1			1
gibberellin-responsive element	P-box												1						1		1	1		1		1
part of a light responsive element	GATA-motif			1	4			5	1						1			1	1	2				1		3
cis-acting element involved in dehydration, low-temp, salt stresses	DRE									1																1
part of a light responsive element	Gap-box		1	1					1
cis-acting regulatory element involved in circadian control	circadian		1		1							1						1
cis-acting element involved in cell cycle regulation	MSA-like		1		2	2
cis-regulatory element involved in endosperm expression	GCN4_motif			1	1		1	1							1						1
part of an auxin-responsive element	TGA-box			1			1
part of a light responsive element	GA-motif				1	1		1				2	1		1					1	2
protein binding site	Box III				1
part of a conserved DNA module involved in light responsiveness	ATC-motif					2
cis-acting element involved in light responsiveness	ACE						1					1					1							1
binding site of AT-rich DNA binding protein (ATBP-1)	AT-rich element						3		1				1	2									1
MYB binding site involved in flavonoid biosynthetic genes regulation	MBSI							2				1			1
part of a light responsive module	AT1-motif							2									1			1
cis-acting regulatory element root specific	motif I							1
part of a light responsive element	chs-CMA1a							1	1													1
cis-acting element involved in gibberellin-responsiveness	TATC-box											1			2							1
wound-responsive element	WUN-motif											1
part of a light responsive element	chs-CMA2a																1
part of gapA in (gapA-CMA1) involved with light responsiveness	ACA-motif																	1
