# Supplementary material for: Genome-Wide Characterization and Expression Analysis of GATA Transcription Factors in Response to Methyl Jasmonate in Salvia miltiorrhiza
Source: Genes (Basel). 2022 May 4;13(5):822. doi: 10.3390/genes13050822 (PMC9140432; doi:10.3390/genes13050822)
Supplement: Supplementary file 1 [file genes-13-00822-s001.zip › Table S5.xlsx]

## Sheet: Sheet1
	Table S5. Expression profiles of 28 SmGATA genes in stem, leaf and root.
	Unigene name	FPKM value			Log2｜FPKM+0.0005︱value
		Stem	Leaf	Root	Stem	Leaf	Root
	SmGATA01	0.574982	0.117869	0.368318	-0.797157	-3.07864	-1.43902
	SmGATA02	0.202684	0.0484641	2.40352	-2.29914	-4.35213	1.26545
	SmGATA03	0.266578	0.0514947	3.54387	-1.90467	-4.26549	1.82553
	SmGATA04	0.258655	0.784439	0	-1.94811	-0.349348	-10.9658
	SmGATA05	0.410488	0.111566	5.63177	-1.28283	-3.15758	2.49372
	SmGATA06	0.300526	0.125353	1.65923	-1.73204	-2.99019	0.730949
	SmGATA07	1.06711	0.123381	20.3614	0.0943847	-3.01297	4.3478
	SmGATA08	0.0159827	0.0179361	0.0320465	-5.9229	-5.76132	-4.94135
	SmGATA09	1.22618	0.147497	5.62806	0.294759	-2.75636	2.49277
	SmGATA10	1.17104	0.313599	8.09811	0.228406	-1.67071	3.01767
	SmGATA11	0.0978205	0.334089	0.121329	-3.34636	-1.57954	-3.03707
	SmGATA12	1.07991	0.439571	9.47982	0.111579	-1.18419	3.24494
	SmGATA13	0.60765	0.409106	0	-0.717501	-1.28769	-10.9658
	SmGATA14	2.39863	0.11464	18.689	1.26251	-3.11854	4.22416
	SmGATA15	0.00745902	0.0119987	0	-6.97319	-6.32208	-10.9658
	SmGATA16	0.748687	0.126454	1.48521	-0.416602	-2.97762	0.571153
	SmGATA17	1.96449	0.221216	67.2657	0.974522	-2.17322	6.07181
	SmGATA18	0.126355	0.0290871	0.173445	-2.97875	-5.07889	-2.5233
	SmGATA19	0.861619	0.231159	6.90238	-0.214041	-2.10993	2.7872
	SmGATA20	0.196486	0.0933115	0.0680312	-2.34383	-3.41409	-3.8671
	SmGATA21	0.789974	0.170502	1.24776	-0.33921	-2.54791	0.319918
	SmGATA22	0.166954	0.0104267	0.113151	-2.57816	-6.516	-3.13732
	SmGATA23	0.0505056	0.204005	0	-4.2932	-2.28979	-10.9658
	SmGATA24	0.367648	0.108531	1.08093	-1.44164	-3.19719	0.11294
	SmGATA25	0	0.16836	0	-10.9658	-2.5661	-10.9658
	SmGATA26	0	0	0	-10.9658	-10.9658	-10.9658
	SmGATA27	0.00687879	2.43e-07	0	-7.0824	-10.9651	-10.9658
	SmGATA28	0	0	0	-10.9658	-10.9658	-10.9658
