# Supplementary material for: Genome-Wide Characterization and Expression Analysis of GATA Transcription Factors in Response to Methyl Jasmonate in Salvia miltiorrhiza
Source: Genes (Basel). 2022 May 4;13(5):822. doi: 10.3390/genes13050822 (PMC9140432; doi:10.3390/genes13050822)
Supplement: Supplementary file 1 [file genes-13-00822-s001.zip › Table S6.xlsx]

## Sheet: Sheet1
	Table S6. Expression profiles of SmGATA genes in leaves under MeJA treatment.
	Unigene name	FPKM value		Log2｜FPKM+0.0005︱value
		T0	T12	T0	T12
	SmGATA01	3.3033	9.98372	1.72413	1.74115
	SmGATA02	5.48588	2.39858	2.45585	2.2671
	SmGATA03	8.65639	3.71979	3.11385	3.06998
	SmGATA04	174.772	48.9965	7.44933	7.51342
	SmGATA05	24.8233	13.3611	4.63365	4.61665
	SmGATA06	28.3318	14.7172	4.82438	4.77423
	SmGATA07	32.0724	11.1426	5.00328	4.99455
	SmGATA08	0.832183	0.116837	-0.264161	-0.651822
	SmGATA09	17.2212	9.53963	4.10616	4.00668
	SmGATA10	26.9828	20.1163	4.754	4.57043
	SmGATA11	2.10366	1.77665	1.07324	0.880027
	SmGATA12	61.9342	27.5509	5.95268	5.94155
	SmGATA13	0	0	-10.9658	-10.9658
	SmGATA14	1.61692	1.8295	0.693694	0.644687
	SmGATA15	0.0166755	0.00506515	-5.8635	-5.39379
	SmGATA16	10.6696	8.3986	3.4155	3.05809
	SmGATA17	57.3564	35.5594	5.8419	5.92574
	SmGATA18	0.84659	0.128033	-0.239413	-0.353579
	SmGATA19	21.2064	18.7051	4.40646	4.29957
	SmGATA20	1.87129	1.48133	0.904422	0.851279
	SmGATA21	1.34262	1.44969	0.42559	-0.00767677
	SmGATA22	0.51505	0.147058	-0.955816	-0.659203
	SmGATA23	57.0387	14.9544	5.83388	5.85902
	SmGATA24	46.1416	36.5964	5.52801	5.28438
	SmGATA25	8.06091	5.51055	3.01103	2.68264
	SmGATA26	0	0	-10.9658	-10.9658
	SmGATA27	0.0228989	0.00965935	-5.41742	-4.8058
	SmGATA28	0	0	-10.9658	-10.9658
